# Supplementary material for: Brassinosteroids Mitigate Cadmium Effects in Arabidopsis Root System without Any Cooperation with Nitric Oxide
Source: Int J Mol Sci. 2022 Jan 13;23(2):825. doi: 10.3390/ijms23020825 (PMC8776143; doi:10.3390/ijms23020825)
Supplement: Supplementary file 1 [file ijms-23-00825-s001.zip]

Archive with 1 entries (1 files):
- ijms-1545990-supplementary.pdf
